# Supplementary material for: Effects of Mixed Culture Fermentation on Quality of Non-Fried Whole-Wheat Instant Noodles
Source: Foods. 2026 Jun 24;15(13):2265. doi: 10.3390/foods15132265 (PMC13360998; doi:10.3390/foods15132265)
Supplement: Supplementary file 1 [file foods-15-02265-s001.zip]

Archive with 1 entries (1 files):
- foods-4300565-supplementary.pdf
